# Supplementary material for: Histone variant H3.5 in testicular cell differentiation and its interactions with histone chaperones
Source: Sci Rep. 2024 Dec 19;14:30564. doi: 10.1038/s41598-024-83206-9 (PMC11659419; doi:10.1038/s41598-024-83206-9)
Supplement: Supplementary file 3 — Supplementary Material 3 [file 41598_2024_83206_MOESM3_ESM.xlsx]

## Sheet: Oligonucleotides
Histone Variant H3.5 in Testicular Cell Differentiation and Its Interactions with Histone Chaperones
Patrick Philipp Weil1, Anton Pembaur1, Beatrice Wirth1, Eda Oetjen1, Hannes Büsscher1, Klemens Zirngibl1, Malte Czarnetzki1, Stella Braun1, Jann-Frederik Cremers2, Daniel Gödde3, Stephan Degener4, Jan Postberg1,*
* corresponding author
1-4 See main manuscript for details on authors' affiliations.
Supplementary Table 1: List of Oligonucleotides used in this study
mRNA of Interest	Primer Name	Primer Sequence
H3 histone family, member H3.5	H3.5_P1+	5'-gca ccc cct cta cct gcg ggg tga agc -3'
	H3.5_P1-	5'-gac ggc tgc gct ctg aaa cct cag gtc ag-3'
Histone cluster 3, member H3.4	H3.1t(152)+	5'-gca gga ggc gtg cga gtc t-3'
	H3.1t(152)-	5'-agg tgg cga gat agc cct cct ag-3'
Anti-silencing function 1A histone chaperone	hAsf1a(169)+	5’- ttt att gtg ccg caa cca gc-3’
	hAsf1a(169)-	5’- tcc aag tct tca gac agg tcc-3’
Anti-silencing function 1B histone chaperone	hAsf1b(125)+	5’- ccc ttc cgg ttc gag atc ag-3’
	hAsf1b(125)-	5’- acc agc acc gag tct agg at-3’
H2A histone family, member B3	H2A.Bbd(126)+	5’- cga gcg gag ctt tcg ttt tc-3’
	H2A.Bbd(126)-	5’- ctt ggc cgt cag gta ctc aa-3’
Histone H2B	TSH2B(109)+	5’- att cag aca gca gtg cgc tt-3’
	TSH2B(109)-	5’- ctt agc agg ctt act tgg agc-3’
Beta actin	ACTB_fw	5’-gtc gac aac ggc tcc ggc atg-3’
	ACTB_rv	5’- atg tcg tcc cag ttg gtg acg-3’
Glyceraldehyde-3-phosphate dehydrogenase	GAPDH_fw	5'-agg tcg gag tca acg gat tt-3'
	GAPDH_rv	5'-tgg aag atg gtg atg gga ttt -3'
Ornithine decarboxylase antizyme 1	hOAZ1(150)+	5’- gga tcc tca ata gcc act gc-3’
	hOAZ1(150)-	5’- gga tcc tca ata gcc act gc-3’
Ribosomal Protein 19	hRPL19(132)+	5’- atc gat cgc cac atg tat ca-3’
	hRPL19(132)-	5’- ctg gtc agc cag gag ctt-3’
Ribosomal Protein 27a	RPS27a_fw	5'-cca gga taa gga agg aat tcc tcc tg-3’
	RPS27a_rv	5'-cca gca cca cat tca tca gaa gg-3'
Genes of Interest	Primer Name	Primer Sequence
Asunder spermatogenesis regulator	Hsa12pASUN(71)+	5’-gtg aac tcg cag gtg ggt aa-3’
	Hsa12pASUN(71)-	5’-cct tgg ctc taa ccc tgt gg-3’
H3-5, H3F3C, Histone H3.5	hsaH3F3C(208)+	5’-gtt gga cca gtg tcg gtt ct-3’
	hsaH3F3C(208)-	5’-ggt aga ggg ggt gct ttt cc-3’
Mitochondrial ribosomal Protein 35	hsa12pMRPS35(152)+	5’-ccc gga gga ctc tag tgg aa-3’
	hsa12pMRPS35(152)-	5’-gta gca cag gta gga tcc gc-3’
Sex determining region Y	hsaSRY(110)+	5’-gat ccc gct tcg gta ctc tg-3’
	hsaSRY(110)-	5’-ggt aag tgg cct agc tgg tg-3’
Zink Finger Protein, Y-linked	hsaZFY(118)+	5’-gtc tac agc cac ccg ttt ca-3’
	hsaZFY(118)-	5’-gtc ccc gaa cag cca cat aa-3’
